# Supplementary material for: Origin of the High-Frequency Shoulder in the Raman Spectra of CdSe Quantum Dots
Source: J Phys Chem Lett. 2024 Oct 9;15(41):10392–8. doi: 10.1021/acs.jpclett.4c02335 (PMC11492379; doi:10.1021/acs.jpclett.4c02335)
Supplement: Supplementary file 2 — jz4c02335_si_002.zip [file jz4c02335_si_002.zip]

Archive with 12 entries (11 files):
- Coordinate_XYZ_files/
- Coordinate_XYZ_files/CdSe45_PH.xyz
- __MACOSX/Coordinate_XYZ_files/._CdSe45_PH.xyz
- Coordinate_XYZ_files/.DS_Store
- __MACOSX/Coordinate_XYZ_files/._.DS_Store
- Coordinate_XYZ_files/CdSe45_TOPO.xyz
- Coordinate_XYZ_files/CdSe45_MA.xyz
- __MACOSX/Coordinate_XYZ_files/._CdSe45_MA.xyz
- Coordinate_XYZ_files/CdSe45_CdS.xyz
- __MACOSX/Coordinate_XYZ_files/._CdSe45_CdS.xyz
- Coordinate_XYZ_files/CdSe33_MA.xyz
- Coordinate_XYZ_files/CdSe13_MA.xyz
