# Supplementary material for: Origin of the High-Frequency Shoulder in the Raman Spectra of CdSe Quantum Dots
Source: J Phys Chem Lett. 2024 Oct 9;15(41):10392–8. doi: 10.1021/acs.jpclett.4c02335 (PMC11492379; doi:10.1021/acs.jpclett.4c02335)
Supplement: Supplementary file 2 — jz4c02335_si_002.zip [file jz4c02335_si_002.zip › Coordinate_XYZ_files/CdSe45_PH.xyz]

162
Energy =
Cd    1.2498149    6.4930399    3.9321172 
Se    2.4991335    4.3286262    3.1211272 
Cd    1.2491950    2.1636692    3.9333452 
Se    2.4997846    0.0000000    3.1223562 
Cd    1.2491950   -2.1636692    3.9333452 
Se    2.4991335   -4.3286262    3.1211272 
Cd    1.2498149   -6.4930399    3.9321172 
Se   -1.2498700   -6.4958579    3.1235784 
Cd   -2.5003677   -4.3307640    3.9345684 
Se   -5.0006430   -4.3303481    3.1235784 
Cd   -6.2480450   -2.1641485    3.9321172 
Se   -4.9982670    0.0000000    3.1211272 
Cd   -6.2480450    2.1641485    3.9321172 
Se   -5.0006430    4.3303481    3.1235784 
Cd   -2.5003677    4.3307640    3.9345684 
Se   -1.2498700    6.4958579    3.1235784 
Se   -1.2498923   -2.1648770    3.1223562 
Cd   -2.4983899    0.0000000    3.9333452 
Se   -1.2498923    2.1648770    3.1223562 
Cd    4.9982301    4.3288914    3.9321172 
Se    6.2505130    2.1655098    3.1235784 
Cd    5.0007355    0.0000000    3.9345684 
Se    6.2505130   -2.1655098    3.1235784 
Cd    4.9982301   -4.3288914    3.9321172 
Cd   -1.2494186    6.4938160    0.4020945 
Se   -2.4993654    4.3290278   -0.4093125 
Cd   -1.2494321    2.1640798    0.4033215 
Se   -2.4991212    0.0000000   -0.4080844 
Cd   -1.2494321   -2.1640798    0.4033215 
Se   -2.4993654   -4.3290278   -0.4093125 
Cd   -1.2494186   -6.4938160    0.4020945 
Se    1.2505332   -6.4953666   -0.4056246 
Cd    2.5003150   -4.3306725    0.4057823 
Se    4.9998859   -4.3306768   -0.4056246 
Cd    6.2485190   -2.1648798    0.4020945 
Se    4.9987308    0.0000000   -0.4093125 
Cd    6.2485190    2.1648798    0.4020945 
Se    4.9998859    4.3306768   -0.4056246 
Cd    2.5003150    4.3306725    0.4057823 
Se    1.2505332    6.4953666   -0.4056246 
Se    1.2495606   -2.1643025   -0.4080844 
Cd    2.4988641    0.0000000    0.4033215 
Se    1.2495606    2.1643025   -0.4080844 
Cd   -4.9991004    4.3289363    0.4020945 
Se   -6.2504191    2.1646898   -0.4056246 
Cd   -5.0006299    0.0000000    0.4057823 
Se   -6.2504191   -2.1646898   -0.4056246 
Cd   -4.9991004   -4.3289363    0.4020945 
Se    4.9990203    0.0000000    6.6523790 
Cd    2.4990677    0.0000000    7.4637780 
Se    1.2488712    2.1631084    6.6511441 
Cd   -1.2495338    2.1642561    7.4637780 
Se   -2.4995102    4.3292786    6.6523790 
Se   -2.4977424    0.0000000    6.6511441 
Cd   -1.2495338   -2.1642561    7.4637780 
Se    1.2488712   -2.1631084    6.6511441 
Se   -2.4995102   -4.3292786    6.6523790 
Cd    5.0006372    0.0000000   -3.1246457 
Se    6.2506081    2.1644389   -3.9368637 
Cd    5.0006374    4.3292291   -3.1258737 
Se    2.4999741    4.3300822   -3.9380965 
Cd    1.2489037    6.4952936   -3.1258737 
Se   -1.2508450    6.4954049   -3.9368637 
Cd   -2.5003186    4.3306789   -3.1246457 
Se   -1.2495903    2.1643538   -3.9381044 
Cd   -2.4986714    0.0000000   -3.1258873 
Se   -1.2495903   -2.1643538   -3.9381044 
Cd   -2.5003186   -4.3306789   -3.1246457 
Se   -4.9997631   -4.3309660   -3.9368637 
Cd   -6.2495411   -2.1660645   -3.1258737 
Se   -4.9999482    0.0000000   -3.9380965 
Cd   -6.2495411    2.1660645   -3.1258737 
Se   -4.9997631    4.3309660   -3.9368637 
Cd    1.2493357    2.1639129   -3.1258873 
Se    2.4991805    0.0000000   -3.9381044 
Cd    1.2493357   -2.1639129   -3.1258873 
Se    2.4999741   -4.3300822   -3.9380965 
Cd    5.0006374   -4.3292291   -3.1258737 
Se    6.2506081   -2.1644389   -3.9368637 
Cd    1.2489037   -6.4952936   -3.1258737 
Se   -1.2508450   -6.4954049   -3.9368637 
Cd    2.5000580   -4.3302276   -6.6534414 
Se    1.2501252   -2.1652804   -7.4660743 
Cd   -1.2492653   -2.1637910   -6.6546753 
Se   -2.5002504    0.0000000   -7.4660743 
Cd   -5.0001161    0.0000000   -6.6534414 
Cd    2.4985307    0.0000000   -6.6546753 
Se    1.2501252    2.1652804   -7.4660743 
Cd   -1.2492653    2.1637910   -6.6546753 
Cd    2.5000580    4.3302276   -6.6534414 
H     2.0905146   -7.9488421   -3.6681171 
H     1.6620509   -5.7833205   -7.1984150 
H     4.1774770   -4.3310386   -7.1984150 
H     5.8386419   -5.7848598   -3.6681171 
H    -2.0886460   -3.6176409   -7.1996489 
H     4.1772919    0.0000000   -7.1996489 
H    -7.9291565   -2.1639823   -3.6681171 
H    -5.8395280   -1.4522819   -7.1984150 
H    -5.8395280    1.4522819   -7.1984150 
H    -2.0886460    3.6176409   -7.1996489 
H     4.1774770    4.3310386   -7.1984150 
H     1.6620509    5.7833205   -7.1984150 
H     5.8386419    5.7848598   -3.6681171 
H    -7.9291565    2.1639823   -3.6681171 
H     2.0905146    7.9488421   -3.6681171 
H    -2.0887709   -7.9492378   -0.1391981 
H     2.0893472   -7.9501094    3.3911086 
H     5.8403231   -5.7844825    3.3911086 
H     7.9286273   -2.1656902   -0.1391981 
H    -5.8398564   -5.7835475   -0.1391981 
H     7.9286273    2.1656902   -0.1391981 
H    -7.9296703   -2.1656269    3.3911086 
H     5.8403231    5.7844825    3.3911086 
H    -7.9296703    2.1656269    3.3911086 
H    -5.8398564    5.7835475   -0.1391981 
H    -2.0887709    7.9492378   -0.1391981 
H     2.0893472    7.9501094    3.3911086 
H    -1.9949526   -7.7870912   -3.4507384 
H     1.9966245   -7.7879516    0.0795305 
H     5.7462516   -5.6231033    0.0795305 
H     7.7412951   -2.1658660   -3.4507384 
H    -5.7463425   -5.6212252   -3.4507384 
H     7.7412951    2.1658660   -3.4507384 
H    -7.7428761   -2.1648482    0.0795305 
H     5.7462516    5.6231033    0.0795305 
H    -7.7428761    2.1648482    0.0795305 
H    -5.7463425    5.6212252   -3.4507384 
H    -1.9949526    7.7870912   -3.4507384 
H     1.9966245    7.7879516    0.0795305 
H    -1.9961204   -7.7883598    3.6084844 
H     7.7429777   -2.1654890    3.6084844 
H    -5.7468573   -5.6228709    3.6084844 
H    -1.7541984   -5.6241421    7.1375204 
H    -3.9935507   -4.3312514    7.1375204 
H     5.7477491   -1.2928907    7.1375204 
H     5.7477491    1.2928907    7.1375204 
H     7.7429777    2.1654890    3.6084844 
H    -5.7468573    5.6228709    3.6084844 
H    -3.9935507    4.3312514    7.1375204 
H    -1.7541984    5.6241421    7.1375204 
H    -1.9961204    7.7883598    3.6084844 
H     2.5204786    0.0000000    9.1432109 
H     1.9483532   -3.3746467    7.1461634 
H    -2.4594824    0.0000000   -8.9468098 
H     1.2297412    2.1299743   -8.9468098 
H     1.2297412   -2.1299743   -8.9468098 
H    -3.8967063    0.0000000    7.1461634 
H    -4.9790026    4.3633061   -5.4188524 
H    -1.2892326    6.4935958   -5.4188524 
H     1.9483532    3.3746467    7.1461634 
H    -6.2714618   -2.2038591    5.6127806 
H    -6.2714618    2.2038591    5.6127806 
H    -1.2602393    2.1827985    9.1432109 
H    -1.2602393   -2.1827985    9.1432109 
H     5.0443288   -4.3293157    5.6127806 
H     1.2271330   -6.5331748    5.6127806 
H     1.2271330    6.5331748    5.6127806 
H     5.0443288    4.3293157    5.6127806 
H     6.2682352   -2.1302897   -5.4188524 
H     6.2682352    2.1302897   -5.4188524 
H    -4.9790026   -4.3633061   -5.4188524 
H    -1.2892326   -6.4935958   -5.4188524 
