# Supplementary material for: Origin of the High-Frequency Shoulder in the Raman Spectra of CdSe Quantum Dots
Source: J Phys Chem Lett. 2024 Oct 9;15(41):10392–8. doi: 10.1021/acs.jpclett.4c02335 (PMC11492379; doi:10.1021/acs.jpclett.4c02335)
Supplement: Supplementary file 2 — jz4c02335_si_002.zip [file jz4c02335_si_002.zip › Coordinate_XYZ_files/CdSe45_TOPO.xyz]

  258
 
Cd     0.551435    -5.107053    -1.615477
Se     0.894546    -4.845892     1.106917
Cd     0.171377    -2.324520     1.821138
Se     2.457048    -1.161590     1.094259
Cd     1.908314     1.261966     2.012553
Se     3.751185     3.121431     1.297054
Cd     2.812694     4.971737     3.081341
Se     1.586588     6.838804     1.512214
Cd    -0.343438     5.145110     2.485973
Se    -2.696264     6.096533     1.644954
Cd    -4.207816     4.041768     1.943240
Se    -4.624536     1.654622     1.218234
Cd    -2.089381     0.988988     1.932800
Se    -0.201984     2.681527     1.172303
Cd    -0.139895     2.587836    -1.474183
Se    -0.258643     5.113279    -2.424070
Cd     1.737654     5.842611    -0.821944
Se     4.085679     5.646488    -2.031829
Cd     3.245475     5.182829    -4.403494
Se     1.969494     6.055150    -6.490210
Cd    -0.417241     5.390621    -5.546848
Se    -2.722492     6.400205    -5.911138
Cd    -3.778268     4.701616    -4.362438
Se    -4.735871     4.754831    -1.911992
Cd    -2.370081     5.352625    -0.892761
Se    -1.690612    -6.425862    -2.110667
Cd    -3.393612    -4.693286    -1.067415
Se    -3.916665    -5.393860     1.445701
Cd    -4.294420    -2.904517     2.335669
Se    -2.232608    -1.526228     1.046156
Cd    -2.134074    -1.369177    -1.599306
Se    -2.282804     1.183645    -2.189098
Cd    -4.702388     2.137012    -1.497410
Se    -6.879134     0.761659    -2.170979
Cd    -5.996562     0.328026    -4.533241
Se    -4.499800     2.337479    -5.545650
Cd    -2.256361     1.109574    -4.819916
Se    -0.259927     2.629472    -5.674356
Cd     2.039580     1.573480    -4.794053
Se     4.225213     2.915969    -5.494914
Cd     5.923343     1.079235    -4.380909
Se     6.457918     1.796337    -1.905962
Cd     4.171115     3.054395    -1.433849
Se     2.130720     1.468567    -2.166323
Cd     2.307817    -1.111765    -1.553988
Se     4.543847    -2.251505    -2.544984
Cd     5.820097    -0.595727    -0.968467
Se     6.663755    -0.752747     1.554590
Cd     5.677319     1.592908     1.883894
Se    -4.240020    -2.731144    -2.589998
Cd    -5.888236    -1.388975    -0.981295
Se    -6.712574    -2.080974     1.322620
Cd    -5.761939    -0.123358     2.969472
Se     2.850076    -6.290365    -2.256737
Cd     4.191428    -4.390331    -0.992260
Se     5.179369    -4.782957     1.317187
Cd     4.645385    -2.305760     2.386577
Se     3.803921    -3.275163     4.707494
Cd     1.720197    -1.627294     5.004209
Se     2.459680     0.876269     4.584674
Cd     0.280936     2.230419     5.094000
Se     0.854634     4.830553     4.827089
Se     0.188941    -2.508448    -2.232939
Cd     0.310636    -2.392180    -4.860811
Se     2.363809    -0.893373    -5.712853
Cd     4.839648    -2.137543    -5.644302
Se     6.858657    -0.628856    -5.993702
Se     0.379383    -4.928158    -5.653706
Cd     2.844596    -5.250547    -4.595907
Se     4.223312    -4.504626    -6.665860
Se    -1.990446    -1.396907    -5.731785
Cd    -4.306389    -2.916243    -5.711279
Se    -6.059272    -1.165423    -6.656093
Se    -3.995651    -5.398265    -6.174593
Cd    -2.064780    -5.515555    -4.546871
Se    -4.708024    -1.796225     4.710157
Cd    -2.186740    -0.949007     4.997149
Se    -2.229857     1.643796     4.514858
Se    -0.496240    -2.874339     4.342629
Cd     1.860200    -4.095771    -7.845529
Se     0.887933    -2.255313    -9.475947
Cd     1.999952    -0.203016    -8.210904
Se     1.741609     2.109559    -9.399850
Cd     2.818050     3.830089    -7.704882
Cd    -1.233806    -1.368759    -8.236175
Se    -2.464321     0.651914    -9.443487
Cd    -0.620725     2.013766    -8.192365
Cd    -4.528811     0.707421    -7.792584
Cd    -1.390613    -5.653088     1.844442
Cd     2.964810    -4.991001     2.893239
 O    -1.878756    -1.156178     7.349560
 P    -1.919340    -2.406196     8.249401
 C    -1.577576    -1.913150     9.978932
 C    -3.561059    -3.202142     8.241470
 C    -0.693884    -3.685434     7.862704
 H    -1.587440    -2.779764    10.668925
 H    -0.576097    -1.439531     9.989613
 H    -2.330218    -1.169034    10.304838
 H    -3.584815    -4.104734     8.883705
 H    -4.318286    -2.470662     8.584391
 H    -3.807885    -3.471588     7.193802
 H    -0.741673    -4.507470     8.604711
 H    -0.877517    -4.070656     6.839286
 H     0.303545    -3.195675     7.858663
 O     0.021429     2.228221     7.464815
 P    -1.191433     2.846274     8.193253
 C    -0.756614     3.161796     9.942677
 C    -1.715007     4.445520     7.493789
 C    -2.668968     1.788609     8.209035
 H    -2.531878     4.892214     8.094910
 H    -0.846817     5.131091     7.440260
 H    -2.069248     4.261936     6.458967
 H    -1.589368     3.645273    10.490540
 H    -0.508901     2.196851    10.427090
 H     0.137730     3.814260     9.972577
 H    -3.386699     2.108514     8.990291
 H    -3.140650     1.838046     7.205851
 H    -2.346771     0.735889     8.344178
 O     1.713836    -1.650985     7.409208
 P     2.761093    -1.001182     8.335921
 C     2.077734     0.429415     9.233484
 C     3.313062    -2.201207     9.601436
 C     4.272393    -0.443092     7.492415
 H     2.869918     0.988245     9.770075
 H     1.554178     1.091555     8.507623
 H     1.329975     0.064050     9.965773
 H     5.013338    -0.064019     8.223832
 H     4.691048    -1.300125     6.925368
 H     4.003308     0.351973     6.765280
 H     4.040781    -1.751990    10.306079
 H     2.430004    -2.564335    10.163249
 H     3.780107    -3.060432     9.080904
 O     2.570150    -7.142961     3.451442
 P     2.785709    -8.392079     2.566181
 C     2.116148    -9.839335     3.451139
 C     1.940426    -8.361075     0.959715
 C     4.549874    -8.689381     2.230222
 H     4.701765    -9.588650     1.601419
 H     4.946860    -7.791795     1.708422
 H     5.087462    -8.801822     3.191694
 H     2.248398   -10.776755     2.875871
 H     2.615111    -9.925687     4.435480
 H     1.038105    -9.639484     3.608946
 H     2.101120    -9.320177     0.427281
 H     0.859701    -8.191141     1.140292
 H     2.336378    -7.534372     0.336581
 O    -1.185374    -7.956262     2.284224
 P    -2.275918    -9.029974     2.036646
 C    -1.563658   -10.697787     2.247722
 C    -3.658812    -8.893492     3.212510
 C    -2.995158    -8.978953     0.370424
 H    -4.394950    -9.708612     3.067172
 H    -3.258482    -8.925296     4.244455
 H    -4.150347    -7.913015     3.042576
 H    -2.323075   -11.482396     2.060832
 H    -0.726543   -10.819958     1.532680
 H    -1.172952   -10.801759     3.278581
 H    -3.661327    -9.847282     0.197863
 H    -3.572566    -8.037443     0.269912
 H    -2.184947    -8.958408    -0.385142
 O    -7.420103     1.284875     3.578382
 P    -8.624031     1.730851     2.716488
 C    -8.203024     2.454727     1.105794
 C    -9.772672     0.356122     2.393270
 C    -9.523260     3.032173     3.624451
 H   -10.411844     3.389356     3.067585
 H    -9.828700     2.640239     4.613608
 H    -8.807167     3.864693     3.770181
 H    -9.124837     2.786601     0.586828
 H    -7.522088     3.312828     1.276210
 H    -7.686921     1.704006     0.474611
 H   -10.640847     0.681167     1.786739
 H    -9.206275    -0.431158     1.850195
 H   -10.117955    -0.062102     3.358665
 O    -6.304900     4.994074     2.399409
 P    -6.692067     6.482797     2.205475
 C    -8.496076     6.683084     2.399411
 C    -5.901048     7.565000     3.437369
 C    -6.265516     7.150276     0.572180
 H    -6.237911     8.614896     3.329132
 H    -6.142389     7.193535     4.452223
 H    -4.803833     7.508217     3.279821
 H    -6.688557     8.165073     0.434954
 H    -5.160092     7.190626     0.490956
 H    -6.635279     6.466649    -0.217689
 H    -8.799233     7.737903     2.248934
 H    -9.005960     6.044463     1.651529
 H    -8.794887     6.355098     3.413942
 O     4.878388     5.644862     3.698319
 P     5.859025     6.497699     2.859949
 C     6.215465     5.864963     1.196565
 C     5.263098     8.206068     2.657439
 C     7.462642     6.541418     3.726771
 H     8.209568     7.156061     3.186806
 H     7.313787     6.937331     4.749714
 H     7.809913     5.491278     3.789951
 H     6.939626     6.529964     0.684308
 H     6.630947     4.841732     1.292280
 H     5.283496     5.823407     0.598190
 H     5.975646     8.823572     2.075973
 H     4.286986     8.157936     2.128028
 H     5.099758     8.653120     3.657228
 O     7.555004     2.926668     2.317064
 P     9.033319     2.504111     2.111488
 C    10.120057     3.960468     2.281207
 C     9.574920     1.284505     3.349841
 C     9.377869     1.782464     0.482183
 H    10.649565     1.041051     3.234445
 H     9.385626     1.689183     4.363045
 H     8.968253     0.366368     3.205270
 H    11.181248     3.688008     2.117355
 H     9.815545     4.717392     1.531916
 H    10.002544     4.391660     3.294258
 H    10.466701     1.640930     0.333960
 H     8.859646     0.803844     0.419331
 H     8.959724     2.435825    -0.309444
 O    -5.781564     2.188900    -9.023944
 P    -5.568847     3.716086    -9.139111
 C    -6.162229     4.291705   -10.765462
 C    -6.502261     4.647032    -7.882384
 C    -3.835851     4.251162    -9.001165
 H    -6.074187     5.391710   -10.862204
 H    -5.561675     3.799248   -11.555094
 H    -7.220358     3.987687   -10.884800
 H    -6.325521     5.736461    -7.976316
 H    -7.580615     4.419702    -7.988931
 H    -6.155696     4.301798    -6.887531
 H    -3.739652     5.336084    -9.201880
 H    -3.476696     4.069661    -7.967225
 H    -3.227721     3.667137    -9.720018
 O     1.270237    -5.909000    -9.126761
 P    -0.144257    -6.510482    -9.294975
 C    -0.275556    -7.305146   -10.932106
 C    -0.506020    -7.798854    -8.059098
 C    -1.497504    -5.299709    -9.194821
 H    -1.259862    -7.795360   -11.066383
 H    -0.135077    -6.532080   -11.712640
 H     0.533471    -8.055297   -11.027629
 H    -1.526896    -8.207677    -8.192218
 H     0.247165    -8.605820    -8.145275
 H    -0.423109    -7.331696    -7.057091
 H    -2.467099    -5.769636    -9.451162
 H    -1.575153    -4.917873    -8.155829
 H    -1.276520    -4.463869    -9.887824
 O     4.721210     4.225411    -8.930329
 P     5.944199     3.291153    -9.080344
 C     6.735739     3.581515   -10.698256
 C     7.216762     3.598971    -7.814004
 C     5.553512     1.516542    -9.004803
 H     7.649320     2.966582   -10.817959
 H     6.010463     3.330146   -11.496610
 H     6.992717     4.655614   -10.779312
 H     8.076612     2.910977    -7.933793
 H     7.551867     4.651894    -7.884676
 H     6.747233     3.433840    -6.823427
 H     6.447864     0.904667    -9.233491
 H     5.223755     1.256101    -7.978060
 H     4.741171     1.302532    -9.727374
