# Supplementary material for: Origin of the High-Frequency Shoulder in the Raman Spectra of CdSe Quantum Dots
Source: J Phys Chem Lett. 2024 Oct 9;15(41):10392–8. doi: 10.1021/acs.jpclett.4c02335 (PMC11492379; doi:10.1021/acs.jpclett.4c02335)
Supplement: Supplementary file 2 — jz4c02335_si_002.zip [file jz4c02335_si_002.zip › Coordinate_XYZ_files/CdSe45_MA.xyz]

  195
 
 N    -2.783741    -1.746458     7.585262
Cd    -2.320090    -1.174333     5.171108
Se    -0.357326    -2.860490     4.793747
Cd     1.828078    -1.438306     5.154123
 N     2.223283    -1.822678     7.579719
Cd     0.035197    -2.350363     2.205314
Cd    -1.626082    -5.807057     1.562767
 N    -1.365071    -8.100295     0.858417
Se     0.728707    -4.856650     1.357151
Cd     3.047208    -4.849964     2.853063
 N     2.910169    -7.213743     3.160642
Cd     0.571867    -4.969913    -1.378296
Cd     2.695353    -5.173043    -4.350197
Cd     2.156020    -3.762172    -7.560130
 N     2.062775    -5.771014    -8.909504
Se    -1.608764    -6.337730    -2.120939
Cd    -1.994843    -5.475105    -4.594673
Se    -4.143766    -5.335791    -5.899113
Cd    -4.272182    -2.845648    -5.380627
Se    -6.024813    -1.145688    -6.473561
Cd    -4.411582     0.600156    -7.672484
 N    -6.030191     1.839177    -8.982992
Se     2.784128    -6.256203    -2.039667
Cd     4.474204    -4.405287    -1.104565
Se     5.244727    -4.602865     1.336454
Cd     4.665233    -2.165719     2.425207
Se     3.831822    -3.192367     4.745835
Se     0.143946    -2.411801    -2.038361
Cd     0.278967    -2.275503    -4.655441
Se    -1.981633    -1.295683    -5.626577
Cd    -1.073359    -1.276288    -8.084098
Cd    -0.626174     2.172248    -7.986147
Se    -2.358705     0.729812    -9.312781
Se     2.287600    -1.089024     1.401583
Cd     2.185516    -0.967185    -1.232504
Cd     5.809272    -0.361969    -0.800078
Cd     5.575458     1.752421     1.976562
 N     7.452548     3.173450     1.406579
Se    -2.306834    -1.469732     1.329032
Cd    -2.172737    -1.294117    -1.299608
Se    -4.231130    -2.558917    -2.473757
Cd    -6.258391    -1.431241    -1.054992
Se    -6.822541    -2.023423     1.403202
Cd    -5.812327    -0.292307     3.105956
 N    -5.957567     1.443640     4.689647
Cd     1.783542     1.359267     2.285642
Cd     0.019912     2.360987     5.212392
 N     0.147574     2.228483     7.664395
Se     3.591245     3.291321     1.581965
Cd     4.024479     3.220018    -1.190480
Se     1.985105     1.618297    -1.836112
Cd     1.939640     1.761998    -4.458686
Cd     2.680402     4.053782    -7.345630
 N     4.799223     4.524982    -8.417501
Se    -0.406451     2.726662     1.495568
Cd    -0.337363     2.698231    -1.143834
Se    -2.356060     1.221125    -2.030550
Cd    -2.293698     1.193489    -4.655723
Se    -0.334631     2.793961    -5.463740
Cd    -0.463281     5.541700    -5.064865
Cd    -3.898094     4.722776    -4.348415
Se    -4.506761     2.412191    -5.575786
Cd    -6.024130     0.487301    -4.439345
Se    -6.993329     0.885471    -2.116263
Cd    -4.778255     2.127303    -1.339120
Se    -4.837330     4.730805    -1.886906
Cd    -2.570224     5.879092    -0.982470
Se    -0.294670     5.153434    -2.190051
Cd     1.633017     6.004337    -0.587496
Se     4.035506     5.839920    -1.669281
Cd     3.178365     5.432201    -4.051307
Se     4.101638     3.157125    -5.169504
Cd     5.913452     1.369780    -4.227064
Se     6.735244    -0.346861    -5.874590
Cd     4.790379    -1.832852    -5.139504
Se     4.371989    -4.279019    -6.153484
Se     2.346527     1.117053     4.892244
Cd     2.408985     5.136535     3.245510
 N     4.511182     6.140789     3.769625
Se     1.255818     7.022443     1.708270
Cd    -0.717102     5.308557     2.565114
Se     0.436813     4.965215     4.974206
Se    -2.960083     6.357723     1.645535
Cd    -4.427839     4.285313     1.610508
 N    -6.592351     5.193304     1.013555
Se    -4.844887     1.778999     1.394096
Cd    -2.354128     1.080278     2.232338
Se    -2.438736     1.447234     4.896574
Se     1.869885     6.290268    -6.130482
Se    -2.721399     6.704187    -5.420921
Cd    -3.468721    -4.704405    -1.212722
Se    -4.138036    -5.489520     1.246898
Cd    -4.431515    -3.047257     2.249712
Se    -4.760624    -2.162878     4.734228
Se     2.292281    -0.681518    -5.447540
Cd     2.127475     0.063303    -7.946880
Se     1.772660     2.352931    -9.145661
Se     6.366921     2.052620    -1.713228
Se     4.428510    -1.977023    -2.303419
Se     6.649157    -0.545664     1.712852
Se     0.405194    -4.767001    -5.657880
Se     1.129508    -2.049428    -9.268448
 N    -7.798733    -3.015857    -2.093524
 H    -7.272037    -3.899783    -2.125373
 H    -8.563333    -3.161166    -1.420244
 C    -8.311132    -2.668540    -3.426773
 H    -9.032221    -3.409114    -3.836793
 H    -8.801639    -1.675906    -3.385686
 H    -7.464863    -2.584953    -4.137656
 C    -2.400913    -9.062342     1.263819
 H    -1.413115    -7.920246    -0.165488
 H    -0.417119    -8.460493     1.033467
 H    -2.342992   -10.028436     0.717106
 H    -2.324019    -9.267319     2.349984
 H    -3.397484    -8.612518     1.082365
 H     3.648499    -7.505026     3.815319
 H     2.012255    -7.441978     3.607729
 C     3.052424    -7.895360     1.861372
 H     3.007144    -9.003714     1.936022
 H     2.256191    -7.538139     1.177062
 H     4.015650    -7.596866     1.402540
 C     3.215050    -0.929318     8.184998
 H     1.360720    -1.880636     8.135466
 H     2.589152    -2.781805     7.498492
 H     3.473928    -1.176446     9.239431
 H     4.141407    -0.963924     7.578489
 H     2.847874     0.116078     8.142752
 H     1.153098     2.365319     7.831149
 H    -0.343143     3.016355     8.105529
 C    -0.316136     0.934410     8.164692
 H    -0.164684     0.776792     9.257838
 H    -1.392372     0.821098     7.928115
 H     0.210371     0.131059     7.610284
 H    -3.582827    -2.342102     7.317046
 C    -1.798252    -2.491386     8.370820
 H    -3.183631    -0.962572     8.116704
 H    -2.214686    -3.000905     9.269584
 H    -1.316407    -3.249986     7.720475
 H    -1.000649    -1.801543     8.713566
 H     7.246678     4.169725     1.562285
 C     8.780294     2.802100     1.917868
 H     7.407085     3.036867     0.376365
 H     9.611488     3.358693     1.433089
 H     8.829022     2.979405     3.010618
 H     8.937292     1.717573     1.751950
 H     4.356580     6.880135     4.468357
 H     5.119108     5.439722     4.213771
 C     5.125703     6.687556     2.546070
 H     6.109891     7.172713     2.724520
 H     5.242978     5.869689     1.806141
 H     4.431023     7.421157     2.091554
 H    -7.356378     4.534250     1.215449
 C    -6.906977     6.558198     1.455962
 H    -6.453607     5.165213    -0.016531
 H    -7.808617     6.986266     0.965730
 H    -7.062352     6.576134     2.552893
 H    -6.040177     7.214218     1.238734
 H    -4.938953     1.656307     4.766471
 H    -6.394897     2.282973     4.285897
 C    -6.503384     1.106250     6.011555
 H    -6.305672     1.888199     6.776686
 H    -7.596958     0.944783     5.941869
 H    -6.045434     0.152524     6.344485
 C     5.506505     3.283009    -8.781293
 H     4.702804     5.148684    -9.229954
 H     5.331063     5.049795    -7.709481
 H     6.519744     3.460442    -9.201842
 H     5.604007     2.639341    -7.883046
 H     4.902351     2.725624    -9.523864
 H    -6.190585     1.353035    -9.875446
 C    -7.297801     2.087703    -8.276670
 H    -5.561910     2.724288    -9.221346
 H    -8.028470     2.678945    -8.870280
 H    -7.756238     1.117746    -7.999953
 H    -7.080401     2.629268    -7.334543
 H     2.682095    -5.658344    -9.723296
 C     2.379252    -7.002116    -8.167026
 H     1.104048    -5.801474    -9.282980
 H     2.316560    -7.923090    -8.786408
 H     3.400322    -6.918723    -7.744741
 H     1.676473    -7.095375    -7.315259
 N     6.246603    -4.986546    -2.675112
 H     7.027597    -4.331379    -2.534386
 C     6.700455    -6.382979    -2.628425
 H     5.858532    -4.759798    -3.605717
 H     7.462860    -6.632432    -3.398784
 H     7.122000    -6.599469    -1.626983
 H     5.824821    -7.048131    -2.769457
 N    -2.798956     7.927542    -2.122962
 H    -1.991408     8.534395    -1.926705
 H    -2.715485     7.648677    -3.131466
 C    -4.065781     8.634230    -1.889075
 H    -4.179861     9.547491    -2.512737
 H    -4.904356     7.946981    -2.120781
 H    -4.150487     8.917806    -0.820694
