# Supplementary material for: Origin of the High-Frequency Shoulder in the Raman Spectra of CdSe Quantum Dots
Source: J Phys Chem Lett. 2024 Oct 9;15(41):10392–8. doi: 10.1021/acs.jpclett.4c02335 (PMC11492379; doi:10.1021/acs.jpclett.4c02335)
Supplement: Supplementary file 2 — jz4c02335_si_002.zip [file jz4c02335_si_002.zip › Coordinate_XYZ_files/CdSe45_CdS.xyz]

528

Cd    6.1358339   -2.1341186  -10.2930100 
Cd    6.1358339    2.1341186  -10.2930100 
Cd    2.4662075   -4.2715968  -10.4071770 
Cd    2.4675629    0.0000000  -10.4160643 
Cd    2.4662075    4.2715968  -10.4071770 
Cd   -1.2197160   -6.3808474  -10.2930100 
Cd   -1.2337815   -2.1369722  -10.4160643 
Cd   -1.2337815    2.1369722  -10.4160643 
Cd   -1.2197160    6.3808474  -10.2930100 
Cd   -4.9161179   -4.2467287  -10.2930100 
Cd   -4.9324151    0.0000000  -10.4071770 
Cd   -4.9161179    4.2467287  -10.2930100 
Cd    8.6092067   -6.4015290   -6.7134345 
Cd    9.8378673   -4.2740132   -3.2770975 
Cd    8.6252271   -2.1458916   -6.8234243 
Cd    9.8533252    0.0000000   -3.3009826 
Cd    8.6252271    2.1458916   -6.8234243 
Cd    9.8378673    4.2740132   -3.2770975 
Cd    8.6092067    6.4015290   -6.7134345 
Cd    6.1904189  -10.7221200   -3.1971991 
Cd    4.9384740   -8.5536878   -6.6843408 
Cd    6.2393866   -6.5446915   -3.2538929 
Cd    4.9281615   -4.2982895   -6.9660504 
Cd    6.2954534   -2.1789130   -3.3956927 
Cd    4.9245484    0.0000000   -6.9824023 
Cd    6.2954534    2.1789130   -3.3956927 
Cd    4.9281615    4.2982895   -6.9660504 
Cd    6.2393866    6.5446915   -3.2538929 
Cd    4.9384740    8.5536878   -6.6843408 
Cd    6.1904189   10.7221200   -3.1971991 
Cd    1.2392834  -10.6565562   -6.7134345 
Cd    2.5481758   -8.6758130   -3.2538929 
Cd    1.2583472   -6.4170578   -6.9660504 
Cd    2.5043629   -4.3376838   -3.4022044 
Cd    1.2370985   -2.1427175   -7.0225135 
Cd    2.5128276    0.0000000   -3.4174961 
Cd    1.2370985    2.1427175   -7.0225135 
Cd    2.5043629    4.3376838   -3.4022044 
Cd    1.2583472    6.4170578   -6.9660504 
Cd    2.5481758    8.6758130   -3.2538929 
Cd    1.2392834   10.6565562   -6.7134345 
Cd   -1.2175296  -10.6568496   -3.2770975 
Cd   -2.4542169   -8.5426116   -6.8234243 
Cd   -1.2607327   -6.5414791   -3.3956927 
Cd   -2.4622742   -4.2647840   -6.9824023 
Cd   -1.2564138   -2.1761726   -3.4174961 
Cd   -2.4741970    0.0000000   -7.0225135 
Cd   -1.2564138    2.1761726   -3.4174961 
Cd   -2.4622742    4.2647840   -6.9824023 
Cd   -1.2607327    6.5414791   -3.3956927 
Cd   -2.4542169    8.5426116   -6.8234243 
Cd   -1.2175296   10.6568496   -3.2770975 
Cd   -4.9266626   -8.5332299   -3.3009826 
Cd   -6.1710102   -6.3967200   -6.8234243 
Cd   -5.0347207   -4.3625661   -3.3956927 
Cd   -6.1865087   -2.1187683   -6.9660504 
Cd   -5.0087259    0.0000000   -3.4022044 
Cd   -6.1865087    2.1187683   -6.9660504 
Cd   -5.0347207    4.3625661   -3.3956927 
Cd   -6.1710102    6.3967200   -6.8234243 
Cd   -4.9266626    8.5332299   -3.3009826 
Cd   -8.6203377   -6.3828363   -3.2770975 
Cd   -9.8484901   -4.2550271   -6.7134345 
Cd   -8.7875623   -2.1311216   -3.2538929 
Cd   -9.8769479    0.0000000   -6.6843408 
Cd   -8.7875623    2.1311216   -3.2538929 
Cd   -9.8484901    4.2550271   -6.7134345 
Cd   -8.6203377    6.3828363   -3.2770975 
Cd  -12.3808378    0.0000000   -3.1971991 
Cd   12.3336539    0.0000000    0.2047180 
Cd    8.6451720   -6.3848862    0.2091655 
Cd    9.8487972   -4.2961882    3.6753985 
Cd    8.7947163   -2.1289106    0.2368287 
Cd    9.9615627    0.0000000    3.7224787 
Cd    8.7947163    2.1289106    0.2368287 
Cd    9.8487972    4.2961882    3.6753985 
Cd    8.6451720    6.3848862    0.2091655 
Cd    6.1740524  -10.6937724    3.7474002 
Cd    4.9803470   -8.6262141    0.2360385 
Cd    6.2454315   -6.5448233    3.7287207 
Cd    5.0426788   -4.3857861    0.1620963 
Cd    6.3317110   -2.1706007    3.7330822 
Cd    5.0228436    0.0000000    0.1598218 
Cd    6.3317110    2.1706007    3.7330822 
Cd    5.0426788    4.3857861    0.1620963 
Cd    6.2454315    6.5448233    3.7287207 
Cd    4.9803470    8.6262141    0.2360385 
Cd    6.1740524   10.6937724    3.7474002 
Cd    1.2068876  -10.6793817    0.2091655 
Cd    2.5452675   -8.6811140    3.7287207 
Cd    1.2768628   -6.5599810    0.1620963 
Cd    2.5043012   -4.3375769    3.7616831 
Cd    1.2629087   -2.1874220    0.1574540 
Cd    2.5266583    0.0000000    3.7174030 
Cd    1.2629087    2.1874220    0.1574540 
Cd    2.5043012    4.3375769    3.7616831 
Cd    1.2768628    6.5599810    0.1620963 
Cd    2.5452675    8.6811140    3.7287207 
Cd    1.2068876   10.6793817    0.2091655 
Cd   -1.2037905  -10.6774026    3.6753985 
Cd   -2.5536675   -8.6809030    0.2368287 
Cd   -1.2860601   -6.5687229    3.7330822 
Cd   -2.5114218   -4.3499102    0.1598218 
Cd   -1.2633292   -2.1881503    3.7174030 
Cd   -2.5258173    0.0000000    0.1574540 
Cd   -1.2633292    2.1881503    3.7174030 
Cd   -2.5114218    4.3499102    0.1598218 
Cd   -1.2860601    6.5687229    3.7330822 
Cd   -2.5536675    8.6809030    0.2368287 
Cd   -1.2037905   10.6774026    3.6753985 
Cd   -6.1668270  -10.6812576    0.2047180 
Cd   -4.9807813   -8.6269663    3.7224787 
Cd   -6.2410488   -6.5519924    0.2368287 
Cd   -5.0456508   -4.3981222    3.7330822 
Cd   -6.3195416   -2.1741949    0.1620963 
Cd   -5.0086024    0.0000000    3.7616831 
Cd   -6.3195416    2.1741949    0.1620963 
Cd   -5.0456508    4.3981222    3.7330822 
Cd   -6.2410488    6.5519924    0.2368287 
Cd   -4.9807813    8.6269663    3.7224787 
Cd   -6.1668270   10.6812576    0.2047180 
Cd   -8.6450067   -6.3812144    3.6753985 
Cd   -9.8520597   -4.2944955    0.2091655 
Cd   -8.7906990   -2.1362907    3.7287207 
Cd   -9.9606940    0.0000000    0.2360385 
Cd   -8.7906990    2.1362907    3.7287207 
Cd   -9.8520597    4.2944955    0.2091655 
Cd   -8.6450067    6.3812144    3.6753985 
Cd  -12.3481048    0.0000000    3.7474002 
Cd    8.5534253   -6.3063508    7.1599622 
Cd    8.6816855   -2.1413557    7.1938628 
Cd    8.6816855    2.1413557    7.1938628 
Cd    8.5534253    6.3063508    7.1599622 
Cd    4.9290736   -8.5374060    7.1449983 
Cd    4.9513785   -4.2624035    7.1486250 
Cd    6.1617335   -2.1282827   10.5825589 
Cd    5.0848713    0.0000000    7.1738172 
Cd    6.1617335    2.1282827   10.5825589 
Cd    4.9513785    4.2624035    7.1486250 
Cd    4.9290736    8.5374060    7.1449983 
Cd    1.1847473  -10.5606590    7.1599622 
Cd    1.2156605   -6.4192213    7.1486250 
Cd    2.4677205   -4.2742173   10.5879655 
Cd    1.2768015   -2.2114851    7.2468846 
Cd    2.4929777    0.0000000   10.5528920 
Cd    1.2768015    2.2114851    7.2468846 
Cd    2.4677205    4.2742173   10.5879655 
Cd    1.2156605    6.4192213    7.1486250 
Cd    1.1847473   10.5606590    7.1599622 
Cd   -2.4863743   -8.5892380    7.1938628 
Cd   -1.2377199   -6.4003591   10.5825589 
Cd   -2.5424356   -4.4036277    7.1738172 
Cd   -1.2464888   -2.1589820   10.5528920 
Cd   -2.5536030    0.0000000    7.2468846 
Cd   -1.2464888    2.1589820   10.5528920 
Cd   -2.5424356    4.4036277    7.1738172 
Cd   -1.2377199    6.4003591   10.5825589 
Cd   -2.4863743    8.5892380    7.1938628 
Cd   -6.1953111   -6.4478823    7.1938628 
Cd   -4.9240137   -4.2720764   10.5825589 
Cd   -6.1670389   -2.1568178    7.1486250 
Cd   -4.9354411    0.0000000   10.5879655 
Cd   -6.1670389    2.1568178    7.1486250 
Cd   -4.9240137    4.2720764   10.5825589 
Cd   -6.1953111    6.4478823    7.1938628 
Cd   -9.7381727   -4.2543082    7.1599622 
Cd   -9.8581473    0.0000000    7.1449983 
Cd   -9.7381727    4.2543082    7.1599622 
S     9.7384335    0.0000000   -7.6789577 
S     6.1789030   -6.4847155   -7.5725736 
S     6.1711848   -2.1556495   -7.7261223 
S     4.9545469    0.0000000  -11.1188044 
S     6.1711848    2.1556495   -7.7261223 
S     6.1789030    6.4847155   -7.5725736 
S     2.5264768   -8.5934447   -7.5725736 
S     2.4767937   -4.2899325   -7.8123813 
S     1.2312408   -2.1325716  -11.1862565 
S     2.4694123    0.0000000   -7.8213694 
S     1.2312408    2.1325716  -11.1862565 
S     2.4767937    4.2899325   -7.8123813 
S     2.5264768    8.5934447   -7.5725736 
S    -1.2187451   -6.4222276   -7.7261223 
S    -2.4772734   -4.2907635  -11.1188044 
S    -1.2347062   -2.1385738   -7.8213694 
S    -2.4624816    0.0000000  -11.1862565 
S    -1.2347062    2.1385738   -7.8213694 
S    -2.4772734    4.2907635  -11.1188044 
S    -1.2187451    6.4222276   -7.7261223 
S    -4.8692167   -8.4337308   -7.6789577 
S    -4.9524397   -4.2665780   -7.7261223 
S    -4.9535874    0.0000000   -7.8123813 
S    -4.9524397    4.2665780   -7.7261223 
S    -4.8692167    8.4337308   -7.6789577 
S    -8.7053798   -2.1087292   -7.5725736 
S    -8.7053798    2.1087292   -7.5725736 
S     8.6540438   -6.3878049   -4.1433939 
S     9.8473409   -4.2978941   -0.6978894 
S     8.7369011   -2.1360303   -4.2163401 
S     9.9417860    0.0000000   -0.7022051 
S     8.7369011    2.1360303   -4.2163401 
S     9.8473409    4.2978941   -0.6978894 
S     8.6540438    6.3878049   -4.1433939 
S     6.1854052  -10.7134360   -0.6501022 
S     4.9921339   -8.6466296   -4.1068078 
S     6.2241752   -6.5320342   -0.6613957 
Se    5.0293961   -4.3664914   -4.2692475 
Se    6.2908984   -2.1867329   -0.7121062 
Se    5.0326795    0.0000000   -4.2995212 
Se    6.2908984    2.1867329   -0.7121062 
Se    5.0293961    4.3664914   -4.2692475 
S     6.2241752    6.5320342   -0.6613957 
S     4.9921339    8.6466296   -4.1068078 
S     6.1854052   10.7134360   -0.6501022 
S     1.2049794  -10.6885243   -4.1433939 
S     2.5448200   -8.6563109   -0.6613957 
Se    1.2667944   -6.5388305   -4.2692475 
Se    2.5231855   -4.3702854   -0.7254772 
Se    1.2535495   -2.1712114   -4.3362544 
Se    2.5095834    0.0000000   -0.7405682 
Se    1.2535495    2.1712114   -4.3362544 
Se    2.5231855    4.3702854   -0.7254772 
Se    1.2667944    6.5388305   -4.2692475 
S     2.5448200    8.6563109   -0.6613957 
S     1.2049794   10.6885243   -4.1433939 
S    -1.2015850  -10.6769945   -0.6978894 
S    -2.5185941   -8.6343934   -4.2163401 
Se   -1.2516830   -6.5414442   -0.7121062 
Se   -2.5163397   -4.3584283   -4.2995212 
Se   -1.2547917   -2.1733630   -0.7405682 
Se   -2.5070990    0.0000000   -4.3362544 
Se   -1.2547917    2.1733630   -0.7405682 
Se   -2.5163397    4.3584283   -4.2995212 
Se   -1.2516830    6.5414442   -0.7121062 
S    -2.5185941    8.6343934   -4.2163401 
S    -1.2015850   10.6769945   -0.6978894 
S    -4.9708930   -8.6098393   -0.7022051 
S    -6.2183070   -6.4983632   -4.2163401 
Se   -5.0392154   -4.3547114   -0.7121062 
Se   -6.2961905   -2.1723391   -4.2692475 
Se   -5.0463710    0.0000000   -0.7254772 
Se   -6.2961905    2.1723391   -4.2692475 
Se   -5.0392154    4.3547114   -0.7121062 
S    -6.2183070    6.4983632   -4.2163401 
S    -4.9708930    8.6098393   -0.7022051 
S    -8.6457560   -6.3791003   -0.6978894 
S    -9.8590232   -4.3007194   -4.1433939 
S    -8.7689952   -2.1242767   -0.6613957 
S    -9.9842678    0.0000000   -4.1068078 
S    -8.7689952    2.1242767   -0.6613957 
S    -9.8590232    4.3007194   -4.1433939 
S    -8.6457560    6.3791003   -0.6978894 
S   -12.3708103    0.0000000   -0.6501022 
S    12.3421861    0.0000000    2.7566716 
S     8.6504071   -6.3903348    2.7906910 
S     9.7993538   -4.2802069    6.2489282 
S     8.7607258   -2.1253478    2.8278649 
S     9.8166049    0.0000000    6.3012512 
S     8.7607258    2.1253478    2.8278649 
S     9.7993538    4.2802069    6.2489282 
S     8.6504071    6.3903348    2.7906910 
S     4.9802593   -8.6260622    2.8389162 
S     6.1489145   -6.4233008    6.3179526 
Se    5.0253229   -4.3393584    2.8477813 
S     6.2374821   -2.1616509    6.3204311 
Se    5.0536473    0.0000000    2.8380385 
S     6.2374821    2.1616509    6.3204311 
Se    5.0253229    4.3393584    2.8477813 
S     6.1489145    6.4233008    6.3179526 
S     4.9802593    8.6260622    2.8389162 
S     1.2089887  -10.6866398    2.7906910 
S     2.4882844   -8.5367666    6.3179526 
Se    1.2453332   -6.5217365    2.8477813 
Se     2.4900729   -4.3129327    6.3419446 # 
Se    1.2553201   -2.1742781    2.8294134 
Se    2.5254128    0.0000000    6.3850148 
Se    1.2553201    2.1742781    2.8294134 
Se     2.4900729    4.3129327    6.3419446 #
Se    1.2453332    6.5217365    2.8477813 
S     2.4882844    8.5367666    6.3179526 
S     1.2089887   10.6866398    2.7906910 
S    -1.1929090  -10.6265928    6.2489282 
S    -2.5397577   -8.6496850    2.8278649 
S    -1.2466965   -6.4826434    6.3204311 
Se   -2.5268236   -4.3765869    2.8380385 
Se   -1.2627064   -2.1870717    6.3850148 
Se   -2.5106401    0.0000000    2.8294134 
Se   -1.2627064    2.1870717    6.3850148 
Se   -2.5268236    4.3765869    2.8380385 
Se    -1.2466965    6.4826434    6.3204311 #
S    -2.5397577    8.6496850    2.8278649 
S    -1.1929090   10.6265928    6.2489282 
S    -6.1710931  -10.6886467    2.7566716 
S    -4.9083025   -8.5014292    6.3012512 
S    -6.2209681   -6.5243372    2.8278649 
Se    -4.9907856   -4.3209925    6.3204311 #
Se   -6.2706560   -2.1823781    2.8477813 
Se    -4.9801457    0.0000000    6.3419446 #
Se   -6.2706560    2.1823781    2.8477813 
Se    -4.9907856    4.3209925    6.3204311 #
S    -6.2209681    6.5243372    2.8278649 
S    -4.9083025    8.5014292    6.3012512 
S    -6.1710931   10.6886467    2.7566716 
S    -8.6064448   -6.3463859    6.2489282 
S    -9.8593959   -4.2963049    2.7906910 
S    -8.6371989   -2.1134658    6.3179526 
S    -9.9605187    0.0000000    2.8389162 
S    -8.6371989    2.1134658    6.3179526 
S    -9.8593959    4.2963049    2.7906910 
S    -8.6064448    6.3463859    6.2489282 
S     4.8842577   -4.1892093    9.7245103 
S     4.9632768    0.0000000    9.7633313 
S     4.8842577    4.1892093    9.7245103 
S     1.1858328   -6.3244959    9.7245103 
S     1.2335317   -2.1365395    9.8244804 
S     1.2335317    2.1365395    9.8244804 
S     1.1858328    6.3244959    9.7245103 
S    -2.4816384   -4.2983238    9.7633313 
S    -2.4670633    0.0000000    9.8244804 
S    -2.4816384    4.2983238    9.7633313 
S    -6.0700905   -2.1352867    9.7245103 
S    -6.0700905    2.1352867    9.7245103 
S     9.7746720   -4.3035760   -7.6017370 
S     9.7746720    4.3035760   -7.6017370 
S     4.9075149   -4.1886928  -11.2148195 
S     4.9075149    4.1886928  -11.2148195 
S     1.1737569   -6.3443790  -11.2148195 
S     1.1737569    6.3443790  -11.2148195 
S    -1.1603299  -10.6169022   -7.6017370 
S    -1.1603299   10.6169022   -7.6017370 
S    -6.0812718   -2.1556862  -11.2148195 
S    -6.0812718    2.1556862  -11.2148195 
S    -8.6143421   -6.3133263   -7.6017370 
S    -8.6143421    6.3133263   -7.6017370 
S     6.1358071  -10.6275296    6.2946213 
S     6.1358071   10.6275296    6.2946213 
S   -12.2716142    0.0000000    6.2946213 
S     8.5844564   -2.2890793    9.7511533 
S     8.5844564    2.2890793    9.7511533 
S    -2.3098274   -8.5788970    9.7511533 
S    -2.3098274    8.5788970    9.7511533 
S    -6.2746290   -6.2898177    9.7511533 
S    -6.2746290    6.2898177    9.7511533 
H     7.8710019   -2.1221286  -10.9264944 
H     7.8710019    2.1221286  -10.9264944 
H    -2.0976837   -7.8775519  -10.9264944 
H    -2.0976837    7.8775519  -10.9264944 
H    -5.7733182   -5.7554233  -10.9264944 
H    -5.7733182    5.7554233  -10.9264944 
H     9.4742165   -7.9077815   -7.3204362 
H    11.5842206   -4.3026717   -3.8677873 
H    11.6098382    0.0000000   -3.8672020 
H    11.5842206    4.3026717   -3.8677873 
H     9.4742165    7.9077815   -7.3204362 
H     7.9073451  -10.7733280   -3.8350362 
H     5.3763032  -12.2346258   -3.8350362 
H     5.8044050  -10.0535243   -7.3129519 
H     5.8044050   10.0535243   -7.3129519 
H     7.9073451   10.7733280   -3.8350362 
H     5.3763032   12.2346258   -3.8350362 
H     2.1112314  -12.1588030   -7.3204362 
H     2.1112314   12.1588030   -7.3204362 
H    -2.0658873  -12.1835652   -3.8677873 
H    -2.0658873   12.1835652   -3.8677873 
H    -5.8049191  -10.0544148   -3.8672020 
H    -5.8049191   10.0544148   -3.8672020 
H    -9.5183333   -7.8808934   -3.8677873 
H   -11.5854480   -4.2510214   -7.3204362 
H   -11.6088099    0.0000000   -7.3129519 
H   -11.5854480    4.2510214   -7.3204362 
H    -9.5183333    7.8808934   -3.8677873 
H   -13.2836483   -1.4612977   -3.8350362 
H   -13.2836483    1.4612977   -3.8350362 
H    13.2507895   -1.4593953   -0.4207968 
H    13.2507895    1.4593953   -0.4207968 
H     9.5530474   -7.8875946   -0.3596523 
H    11.6103563   -4.3314585    3.1255900 
H    11.6103563    4.3314585    3.1255900 
H     9.5530474    7.8875946   -0.3596523 
H     7.8991079  -10.7812010    3.1265500 
H     5.3872400  -12.2314286    3.1265500 
H     7.8991079   10.7812010    3.1265500 
H     5.3872400   12.2314286    3.1265500 
H     2.0543336  -12.2169790   -0.3596523 
H     2.0543336   12.2169790   -0.3596523 
H    -2.0540251  -12.2205928    3.1255900 
H    -2.0540251   12.2205928    3.1255900 
H    -5.3615213  -12.2052180   -0.4207968 
H    -7.8892682  -10.7458226   -0.4207968 
H    -5.3615213   12.2052180   -0.4207968 
H    -7.8892682   10.7458226   -0.4207968 
H    -9.5563312   -7.8891343    3.1255900 
H   -11.6073810   -4.3293844   -0.3596523 
H   -11.6073810    4.3293844   -0.3596523 
H    -9.5563312    7.8891343    3.1255900 
H   -13.2863479   -1.4502276    3.1265500 
H   -13.2863479    1.4502276    3.1265500 
H     9.4326959   -7.8761787    6.7802145 
H     8.5728942   -6.2314797    9.0032191 
H     9.4326959    7.8761787    6.7802145 
H     8.5728942    6.2314797    9.0032191 
H     4.9134364   -8.5103215    8.9873039 
H     6.1629931   -2.1214649   12.4190804 
H     6.1629931    2.1214649   12.4190804 
H     4.9134364    8.5103215    8.9873039 
H     2.1046229  -12.1070436    6.7802145 
H     1.1101726  -10.5400840    9.0032191 
H     2.4966396   -4.3243066   12.4218483 
H     2.5515259    0.0000000   12.3892763 
H     2.4966396    4.3243066   12.4218483 
H     2.1046229   12.1070436    6.7802145 
H     1.1101726   10.5400840    9.0032191 
H    -1.2442541   -6.3980410   12.4190804 
H    -1.2757629   -2.2096862   12.3892763 
H    -1.2757629    2.2096862   12.3892763 
H    -1.2442541    6.3980410   12.4190804 
H    -4.9187390   -4.2765761   12.4190804 
H    -4.9932791    0.0000000   12.4218483 
H    -4.9187390    4.2765761   12.4190804 
H   -11.5373188   -4.2308649    6.7802145 
H    -9.6830668   -4.3086043    9.0032191 
H    -9.8268728    0.0000000    8.9873039 
H   -11.5373188    4.2308649    6.7802145 
H    -9.6830668    4.3086043    9.0032191 
H     9.7221184    0.0000000   -9.1532415 
H    11.1460107    0.0000000   -7.2426478 
H     6.2679269   -6.6873180   -9.0242133 
H     5.0318964    0.0000000  -12.5891428 
H     6.2679269    6.6873180   -9.0242133 
H     2.6574238   -8.7718429   -9.0242133 
H     1.2351734   -2.1393831  -12.6577483 
H     1.2351734    2.1393831  -12.6577483 
H     2.6574238    8.7718429   -9.0242133 
H    -2.5159482   -4.3577501  -12.5891428 
H    -2.4703468    0.0000000  -12.6577483 
H    -2.5159482    4.3577501  -12.5891428 
H    -4.8610592   -8.4196015   -9.1532415 
H    -5.5730054   -9.6527284   -7.2426478 
H    -4.8610592    8.4196015   -9.1532415 
H    -5.5730054    9.6527284   -7.2426478 
H    -8.9253507   -2.0845249   -9.0242133 
H    -8.9253507    2.0845249   -9.0242133 
H     9.4253966   -7.5675663   -3.6950374 
H    11.2629433   -4.3796415   -0.2775116 
H    11.2629433    4.3796415   -0.2775116 
H     9.4253966    7.5675663   -3.6950374 
H     7.5791769  -10.7308255   -0.1661888 
H     5.5035790  -11.9291725   -0.1661888 
H     7.5791769   10.7308255   -0.1661888 
H     5.5035790   11.9291725   -0.1661888 
H     1.8410064  -11.9464160   -3.6950374 
H     1.8410064   11.9464160   -3.6950374 
H    -1.8385908  -11.9438158   -0.2775116 
H    -1.8385908   11.9438158   -0.2775116 
H    -9.4243525   -7.5641742   -0.2775116 
H   -11.2664030   -4.3788497   -3.6950374 
H   -11.2664030    4.3788497   -3.6950374 
H    -9.4243525    7.5641742   -0.2775116 
H   -13.0827560   -1.1983470   -0.1661888 
H   -13.0827560    1.1983470   -0.1661888 
H    13.0727816   -1.1941440    3.2135210 
H    13.0727816    1.1941440    3.2135210 
H     9.4358790   -7.5670211    3.2190854 
H    11.1855208   -4.3719583    6.7421544 
H    11.2015775    0.0000000    6.8043043 
H    11.1855208    4.3719583    6.7421544 
H     9.4358790    7.5670211    3.2190854 
H     1.8352930  -11.9552214    3.2190854 
H     1.8352930   11.9552214    3.2190854 
H    -1.8065335  -11.8729243    6.7421544 
H    -1.8065335   11.8729243    6.7421544 
H    -5.5022318  -11.9184330    3.2135210 
H    -7.5705498  -10.7242890    3.2135210 
H    -5.6007887   -9.7008506    6.8043043 
H    -5.6007887    9.7008506    6.8043043 
H    -5.5022318   11.9184330    3.2135210 
H    -7.5705498   10.7242890    3.2135210 
H    -9.3789874   -7.5009661    6.7421544 
H   -11.2711720   -4.3882003    3.2190854 
H   -11.2711720    4.3882003    3.2190854 
H    -9.3789874    7.5009661    6.7421544 
H     5.5829971   -5.3913580   10.2258322 
H     5.5829971    5.3913580   10.2258322 
H     1.8775545   -7.5306964   10.2258322 
H     1.8775545    7.5306964   10.2258322 
H    -7.4605516   -2.1393383   10.2258322 
H    -7.4605516    2.1393383   10.2258322 
H     9.8263888   -4.3258761   -9.0726095 
H    11.1619212   -4.2911396   -7.1036259 
H     9.8263888    4.3258761   -9.0726095 
H    11.1619212    4.2911396   -7.1036259 
H     5.5963790   -5.3900804  -10.7278342 
H     4.9793252   -4.2044056  -12.6831413 
H     4.9793252    4.2044056  -12.6831413 
H     5.5963790    5.3900804  -10.7278342 
H     1.8697570   -7.5416466  -10.7278342 
H     1.1514595   -6.4144249  -12.6831413 
H     1.1514595    6.4144249  -12.6831413 
H     1.8697570    7.5416466  -10.7278342 
H    -1.1668758  -10.6728404   -9.0726095 
H    -1.8647247  -11.8120771   -7.1036259 
H    -1.1668758   10.6728404   -9.0726095 
H    -1.8647247   11.8120771   -7.1036259 
H    -6.1307847   -2.2100193  -12.6831413 
H    -7.4661360   -2.1515662  -10.7278342 
H    -6.1307847    2.2100193  -12.6831413 
H    -7.4661360    2.1515662  -10.7278342 
H    -8.6595130   -6.3469642   -9.0726095 
H    -9.2971964   -7.5209375   -7.1036259 
H    -8.6595130    6.3469642   -9.0726095 
H    -9.2971964    7.5209375   -7.1036259 
H     7.5209286  -10.6370208    6.7982909 
H     5.4514659  -11.8318257    6.7982909 
H     7.5209286   10.6370208    6.7982909 
H     5.4514659   11.8318257    6.7982909 
H   -12.9723945   -1.1948049    6.7982909 
H   -12.9723945    1.1948049    6.7982909 
H     9.0840863   -3.6229791   10.1328872 
H     9.4408714   -1.2854864   10.3935319 
H     9.4408714    1.2854864   10.3935319 
H     9.0840863    3.6229791   10.1328872 
H    -1.4044512   -9.6785390   10.1328872 
H    -3.6071718   -8.8187777   10.3935319 
H    -1.4044512    9.6785390   10.1328872 
H    -3.6071718    8.8187777   10.3935319 
H    -5.8336996   -7.5332913   10.3935319 
H    -7.6796351   -6.0555600   10.1328872 
H    -5.8336996    7.5332913   10.3935319 
H    -7.6796351    6.0555600   10.1328872 
