# Supplementary material for: Origin of the High-Frequency Shoulder in the Raman Spectra of CdSe Quantum Dots
Source: J Phys Chem Lett. 2024 Oct 9;15(41):10392–8. doi: 10.1021/acs.jpclett.4c02335 (PMC11492379; doi:10.1021/acs.jpclett.4c02335)
Supplement: Supplementary file 2 — jz4c02335_si_002.zip [file jz4c02335_si_002.zip › Coordinate_XYZ_files/CdSe33_MA.xyz]

  171
 
Cd    15.310253    12.284144     8.091843
Se    12.763697    11.785070     9.030857
Cd    10.626641    10.416244     9.794800
Se     8.259439    11.572778    10.480548
Cd     9.149466    14.009487    10.678406
Se    11.397110    14.150304    12.376446
Cd    10.782677    12.976006    14.658272
Se    10.357551    10.307563    14.801946
Cd    12.208166     8.805050    13.208780
Se    13.477962     7.030798    14.739998
Cd    13.112724     8.581755    16.848553
Se    15.650104     9.579211    16.902598
Cd    14.767669    11.601022    15.376089
Se    16.956371    13.062656    15.013369
Cd    18.198172    13.865153    17.281387
Se    20.253048    15.300025    16.383261
Cd    20.105487    14.616188    13.834858
Se    18.514802    16.766902    13.177178
Cd    16.316140    15.291182    13.567941
Se    14.420201    16.732405    14.593339
Cd    13.717798    15.336580    16.811724
Se    12.809094    12.884358    16.491138
Cd    12.250418    11.888902    19.054710
Se     9.646261    12.562058    19.196802
Cd     9.837242    14.726244    17.676137
Se    11.756105    16.489054    18.229826
Cd    11.666648    18.388265    16.389104
Se    10.616844    18.339506    13.966708
Cd    12.393747    16.622557    12.909576
Se    12.825670    17.179013    10.305287
Cd    15.300344    16.157408     9.226343
Se    15.709050    14.310477    11.173509
Cd    17.898099    12.934837    10.844011
Se    20.076657    12.531546    12.225599
Cd    18.308148    11.214281    13.768041
Se    17.849852     8.760153    13.001607
Cd    15.919504     8.015579    14.619908
Cd    16.114684    10.036943    11.384740
Se    14.096138    10.735760    12.877141
Cd    13.416933    12.850340    11.403878
Cd     9.774997    10.615205    17.433418
Se    11.626875     9.163583    18.804920
Se    14.237885    12.183280    20.727480
Cd    16.081621    10.927072    19.146825
Se    18.193142    12.480243    19.475727
Cd    15.840928    14.068344    19.931308
Se    16.116349    15.768361    17.966695
Cd    15.433140    18.452850    17.995943
Se    13.619964    20.109168    16.917278
Cd    15.248644    19.411118    14.916018
Se    15.684565    20.523474    12.603964
Cd    17.442696    18.656068    11.664723
Se    16.588627    18.423873     9.175540
Cd    14.399780    19.232023    10.713339
Se    17.497020    19.459976    16.616907
Cd    18.572760    17.282071    15.873172
Se     8.560026    14.230283    15.428485
Cd     8.854086    16.359161    13.922437
Se     7.925214    16.259670    11.417863
Cd    10.071766    17.032046    10.025037
Se     9.851005    15.103155     8.179933
Cd    12.263842    14.326080     8.113966
Se    14.691584    14.653132     7.113337
Se    17.254507    10.903621     9.201477
Cd     8.948181    10.167212    12.589890
Se    10.517056     8.243312    11.302536
 N    17.165031    15.100036    21.696203
 H    17.979288    14.505590    21.464486
 C    17.502048    16.525178    21.594615
 H    16.876782    14.840506    22.648561
 H    18.384116    16.822941    22.203203
 H    17.700073    16.777805    20.532697
 H    16.640841    17.139788    21.927045
 N     8.264052    16.212610    18.867566
 H     7.593049    15.669276    19.424704
 H     8.900452    16.685630    19.522938
 C     7.604611    17.159265    17.969864
 H     6.992094    17.937587    18.482407
 H     8.378572    17.660666    17.352515
 H     6.956702    16.597581    17.268396
 N     6.729025    17.550322    14.464612
 H     6.672082    18.181245    13.654019
 C     5.597093    16.615815    14.480240
 H     6.750884    18.141263    15.304712
 H     4.605157    17.100520    14.625982
 H     5.586991    16.066658    13.517436
 H     5.753081    15.860480    15.277223
 N    10.051791    20.027893    17.352025
 H    10.419972    20.883745    16.915562
 H     9.090730    19.908922    17.008760
 C    10.113335    20.114145    18.812661
 H     9.477380    20.913530    19.256361
 H     9.823736    19.139043    19.253981
 H    11.166016    20.295479    19.107735
 N    10.012108    19.339963    10.628986
 C     8.725123    20.040989    10.560122
 H    10.308675    19.222611    11.621754
 H    10.770656    19.852119    10.160479
 H     8.723269    21.017897    11.092444
 H     8.440858    20.212514     9.503046
 H     7.949172    19.387410    11.008945
 N    13.618510    21.109871     9.395990
 H    14.495723    21.435971     8.967355
 H    13.030772    20.779268     8.619147
 C    12.969763    22.177887    10.169330
 H    12.744766    23.092915     9.578205
 H    12.021190    21.798680    10.600859
 H    13.622318    22.448113    11.023847
 N    14.304545    18.062750    20.049593
 H    13.485558    17.545738    19.659452
 H    14.818488    17.378419    20.620580
 C    13.858749    19.221958    20.829919
 H    13.115295    18.966045    21.616951
 H    14.727140    19.714165    21.311342
 H    13.403754    19.958172    20.136085
 N     7.947511     9.058642    17.395004
 H     7.237456     9.406229    16.737567
 C     8.432223     7.723058    17.010575
 H     7.510027     9.047204    18.325800
 H     7.630306     6.953569    16.963793
 H     8.929933     7.795911    16.022264
 H     9.208077     7.402931    17.734162
 N    19.190150    20.323602    11.891346
 H    19.964794    20.235540    11.220677
 H    18.657639    21.164038    11.625493
 C    19.677886    20.445424    13.274399
 H    20.370252    21.301693    13.429510
 H    18.813180    20.558561    13.959459
 H    20.194164    19.509707    13.566335
 N    22.172367    15.618042    13.018923
 H    22.085175    15.647550    11.994233
 C    22.424317    16.955483    13.574358
 H    22.950936    14.976931    13.221238
 H    23.353138    17.433514    13.192358
 H    21.559250    17.606900    13.338119
 H    22.480855    16.884775    14.678689
 N    16.108943     9.117287    20.750512
 H    17.052337     8.753206    20.937982
 H    15.821983     9.650600    21.584181
 C    15.149638     8.036985    20.475847
 H    15.088059     7.278780    21.287230
 H    14.141506     8.471937    20.317070
 H    15.429606     7.527578    19.532745
 N    15.063037    10.927454     6.081174
 H    15.022696     9.952475     6.407041
 C    13.876256    11.277433     5.287490
 H    15.922927    11.007258     5.522302
 H    13.739956    10.648246     4.380474
 H    12.978444    11.182933     5.930611
 H    13.943655    12.340905     4.983800
 N     6.873594     8.949658    12.828906
 H     6.220817     9.423106    13.467075
 H     6.482323     9.071939    11.884021
 C     7.035281     7.527365    13.164074
 H     6.095308     6.937264    13.088068
 H     7.799150     7.087198    12.491603
 H     7.427253     7.435831    14.195778
 N    17.146273     6.265452    15.790946
 H    17.415388     5.535806    15.117686
 H    18.021999     6.712894    16.093745
 C    16.413931     5.697530    16.931839
 H    16.981912     4.920316    17.488916
 H    16.150931     6.518983    17.628049
 H    15.460277     5.262726    16.572772
 N     9.700898    10.008046     7.586337
 H     8.738874     9.742273     7.838978
 C     9.694332    11.222679     6.755375
 H    10.110392     9.207505     7.087364
 H     9.146818    11.103874     5.794764
 H     9.235672    12.054660     7.327258
 H    10.738013    11.524376     6.538445
