# Supplementary material for: Origin of the High-Frequency Shoulder in the Raman Spectra of CdSe Quantum Dots
Source: J Phys Chem Lett. 2024 Oct 9;15(41):10392–8. doi: 10.1021/acs.jpclett.4c02335 (PMC11492379; doi:10.1021/acs.jpclett.4c02335)
Supplement: Supplementary file 2 — jz4c02335_si_002.zip [file jz4c02335_si_002.zip › Coordinate_XYZ_files/CdSe13_MA.xyz]

  110
 
Cd     3.507220    -1.683875    -0.698284
Se     3.810355    -1.643845     2.176990
Cd     1.236642    -2.136639     1.867707
Se     0.026010     0.007385     0.872046
Cd    -2.429139    -0.017253     1.871152
Se    -4.487319     1.508501     1.195592
Cd    -2.946415     3.674699     1.210453
Se    -0.494161     4.099654     2.139236
Cd    -0.288472     3.865138    -0.727335
Se    -2.822230     4.399868    -1.381284
Cd    -3.461871     1.792590    -1.364963
Se    -2.531864    -0.328747    -2.535918
Cd    -3.184991    -2.159292    -0.742288
Se    -3.274065    -2.508199     2.126571
Cd    -1.699599    -4.408110     1.150590
Se     0.940483    -4.666338     1.130433
Cd     0.190174    -3.855461    -1.416275
Se    -2.396482    -4.591674    -1.450962
Cd     4.693149     0.691806     1.271632
Se     3.618980     3.107826     1.269802
Cd     1.254952     2.125554     1.902515
Cd     3.326753     2.127688    -1.292445
Se     1.035237     2.451312    -2.486500
Cd     0.033649     0.041295    -1.892633
Se     1.624844    -2.001088    -2.534044
Se     5.233792     0.221558    -1.337247
 N    -2.618703    -6.298650     2.342112
 H    -1.984610    -7.098587     2.218727
 C    -2.889276    -6.033830     3.761948
 H    -3.481898    -6.527420     1.831387
 H    -3.409073    -6.866890     4.285279
 H    -1.932027    -5.835697     4.283191
 H    -3.501223    -5.112628     3.844975
 N    -0.123304    -2.325280     3.878143
 C     0.189397    -3.475236     4.733823
 H    -0.172507    -1.458813     4.428330
 H    -1.066638    -2.426677     3.440145
 H    -0.577503    -3.673087     5.516522
 H     0.285450    -4.373946     4.090201
 H     1.170777    -3.324648     5.225997
 N     2.028547     0.988092     3.922215
 C     2.866166     1.791693     4.819581
 H     1.288616     0.502887     4.444732
 H     2.587199     0.228299     3.471874
 H     3.404609     1.191260     5.587344
 H     3.611434     2.337950     4.205148
 H     2.247998     2.554735     5.333144
 N    -1.886579     1.235329     3.892557
 C    -3.020904     1.532006     4.774092
 H    -1.099900     0.839731     4.422042
 H    -1.512073     2.106462     3.455517
 H    -2.793391     2.288202     5.559240
 H    -3.860598     1.902706     4.150501
 H    -3.370700     0.602620     5.265967
 N    -4.148344     5.354511     2.466729
 H    -3.993601     6.230637     1.950517
 H    -5.151930     5.143516     2.391456
 C    -3.722248     5.473896     3.867947
 H    -4.203925     6.313862     4.416116
 H    -3.954799     4.530177     4.399229
 H    -2.620977     5.600303     3.899929
 N     6.785074     0.741471     2.485294
 H     7.377654     0.060198     1.992436
 H     7.223483     1.661747     2.351774
 C     6.650659     0.404417     3.908927
 H     7.620822     0.323577     4.447969
 H     6.035376     1.178231     4.408994
 H     6.103461    -0.556115     3.998940
 N     0.861458    -5.848015    -2.667320
 H     0.088397    -6.497764    -2.470684
 C     0.997835    -5.591489    -4.106420
 H     1.712130    -6.264537    -2.267799
 H     1.274672    -6.488606    -4.704489
 H     0.038121    -5.193621    -4.490683
 H     1.757438    -4.799935    -4.267575
 N    -5.481967    -1.518039    -0.478020
 H    -5.889183    -2.144562     0.228917
 H    -5.350707    -0.604388    -0.000622
 C    -6.316987    -1.384837    -1.672590
 H    -7.304217    -0.903240    -1.483650
 H    -5.765340    -0.788520    -2.428343
 H    -6.497609    -2.381620    -2.121041
 N    -5.536579     2.208316    -2.593058
 H    -5.721791     3.194076    -2.363953
 C    -5.375872     2.012715    -4.039282
 H    -6.319130     1.659588    -2.214738
 H    -6.291197     2.233716    -4.632939
 H    -4.556033     2.665472    -4.398295
 H    -5.060143     0.968143    -4.235765
 N     0.852857     5.985047    -0.552903
 H     0.780922     6.095759     0.470860
 C     2.241786     6.065238    -1.016152
 H     0.258569     6.707942    -0.978906
 H     2.699659     7.072476    -0.890700
 H     2.845886     5.328705    -0.447003
 H     2.290485     5.782459    -2.087115
 N     4.780512     3.661652    -2.520176
 H     4.885297     4.543108    -2.001720
 H     5.680162     3.165790    -2.453499
 C     4.387582     3.884829    -3.916146
 H     5.072675     4.557508    -4.479733
 H     4.344608     2.908779    -4.437841
 H     3.361659     4.303569    -3.948765
 N     4.083460    -4.002995    -0.470474
 H     3.218952    -4.347238    -0.007871
 C     4.391086    -4.776295    -1.674292
 H     4.821874    -4.060251     0.243382
 H     4.458224    -5.875330    -1.501648
 H     3.606732    -4.579736    -2.434032
 H     5.350913    -4.434154    -2.109132
