# Supplementary material for: Origin of the High-Frequency Shoulder in the Raman Spectra of CdSe Quantum Dots
Source: J Phys Chem Lett. 2024 Oct 9;15(41):10392–8. doi: 10.1021/acs.jpclett.4c02335 (PMC11492379; doi:10.1021/acs.jpclett.4c02335)
Supplement: Supplementary file 3 — jz4c02335_si_003.zip [file jz4c02335_si_003.zip]

Archive with 55 entries (48 files):
- raman_movies/
- raman_movies/Cd45Se45-PH/
- raman_movies/.DS_Store
- __MACOSX/raman_movies/._.DS_Store
- raman_movies/Cd33Se33-MA/
- raman_movies/Cd45Se45-MA/
- raman_movies/Cd45Se45-TOPO/
- raman_movies/Cd13Se13-MA/
- raman_movies/Cd45Se45/CdS-PH/
- raman_movies/Cd45Se45-PH/.DS_Store
- __MACOSX/raman_movies/Cd45Se45-PH/._.DS_Store
- raman_movies/Cd45Se45-PH/Cd45Se45-PH_BM.mov
- __MACOSX/raman_movies/Cd45Se45-PH/._Cd45Se45-PH_BM.mov
- raman_movies/Cd33Se33-MA/.DS_Store
- __MACOSX/raman_movies/Cd33Se33-MA/._.DS_Store
- raman_movies/Cd33Se33-MA/Cd33Se33-MA_LW.mov
- __MACOSX/raman_movies/Cd33Se33-MA/._Cd33Se33-MA_LW.mov
- raman_movies/Cd33Se33-MA/Cd33Se33-MA_BM.mov
- __MACOSX/raman_movies/Cd33Se33-MA/._Cd33Se33-MA_BM.mov
- raman_movies/Cd45Se45-MA/.DS_Store
- __MACOSX/raman_movies/Cd45Se45-MA/._.DS_Store
- raman_movies/Cd45Se45-MA/Cd45Se45-MA_BM.mov
- __MACOSX/raman_movies/Cd45Se45-MA/._Cd45Se45-MA_BM.mov
- raman_movies/Cd45Se45-MA/Cd45Se45-MA_Se-defect_low-frequency.mov
- __MACOSX/raman_movies/Cd45Se45-MA/._Cd45Se45-MA_Se-defect_low-frequency.mov
- raman_movies/Cd45Se45-MA/Cd45Se45-MA_DM2.mov
- __MACOSX/raman_movies/Cd45Se45-MA/._Cd45Se45-MA_DM2.mov
- raman_movies/Cd45Se45-MA/Cd45Se45-MA_DM3.mov
- __MACOSX/raman_movies/Cd45Se45-MA/._Cd45Se45-MA_DM3.mov
- raman_movies/Cd45Se45-MA/Cd45Se45-MA_DM1.mov
- __MACOSX/raman_movies/Cd45Se45-MA/._Cd45Se45-MA_DM1.mov
- raman_movies/Cd45Se45-TOPO/Cd45Se45-TOPO_DM1.mov
- __MACOSX/raman_movies/Cd45Se45-TOPO/._Cd45Se45-TOPO_DM1.mov
- raman_movies/Cd45Se45-TOPO/Cd45Se45-TOPO_SA.mov
- __MACOSX/raman_movies/Cd45Se45-TOPO/._Cd45Se45-TOPO_SA.mov
- raman_movies/Cd45Se45-TOPO/Cd45Se45-TOPO_DM2.mov
- __MACOSX/raman_movies/Cd45Se45-TOPO/._Cd45Se45-TOPO_DM2.mov
- raman_movies/Cd45Se45-TOPO/Cd45Se45-TOPO_DM3.mov
- __MACOSX/raman_movies/Cd45Se45-TOPO/._Cd45Se45-TOPO_DM3.mov
- raman_movies/Cd45Se45-TOPO/.DS_Store
- __MACOSX/raman_movies/Cd45Se45-TOPO/._.DS_Store
- raman_movies/Cd45Se45-TOPO/Cd45Se45-TOPO_BM.mov
- __MACOSX/raman_movies/Cd45Se45-TOPO/._Cd45Se45-TOPO_BM.mov
- raman_movies/Cd13Se13-MA/.DS_Store
- __MACOSX/raman_movies/Cd13Se13-MA/._.DS_Store
- raman_movies/Cd13Se13-MA/Cd13Se13-MA_BM.mov
- __MACOSX/raman_movies/Cd13Se13-MA/._Cd13Se13-MA_BM.mov
- raman_movies/Cd13Se13-MA/Cd13Se13-MA_LW.mov
- __MACOSX/raman_movies/Cd13Se13-MA/._Cd13Se13-MA_LW.mov
- raman_movies/Cd45Se45/CdS-PH/.DS_Store
- __MACOSX/raman_movies/Cd45Se45/CdS-PH/._.DS_Store
- raman_movies/Cd45Se45/CdS-PH/Cd45Se45/CdS-PH_BM.mov
- __MACOSX/raman_movies/Cd45Se45/CdS-PH/._Cd45Se45/CdS-PH_BM.mov
- raman_movies/Cd45Se45/CdS-PH/Cd45Se45/CdS-PH_LO.mov
- __MACOSX/raman_movies/Cd45Se45/CdS-PH/._Cd45Se45/CdS-PH_LO.mov
